# Supplementary material for: Using search trends to analyze web-based users’ behavior profiles connected with COVID-19 in mainland China: infodemiology study based on hot words and Baidu Index
Source: PeerJ. 2022 Nov 9;10:e14343. doi: 10.7717/peerj.14343 (PMC9653070; doi:10.7717/peerj.14343)
Supplement: Table S3 [file peerj-10-14343-s006.xlsx]

## Sheet:  The bilingual table (English a
The bilingual table (English and Chinese) and YoY+% of hot words
Domains	Domains in Chinese	Subordinate hot words and abbreviation	Subordinate hot words in Chinese	Daily average (Date: from 2017-12-01 to 2019-11-30)	Daily average (Date: from 2019-12-01 to 2021-11-30)	Year-over-year growth rate (YoY+%)
Symptoms/Symptom	症状	Fatigue	疲劳	532	583	0.0958647
COVID-19 Related	COVID-19相关	COVID-19	新冠肺炎	0	37731	37731
			新型冠状病毒肺炎
		SARS-CoV-2/Novel coronavirus (SARS-CoV-2+)	新型冠状病毒	0	133343	133343
			新冠病毒
		Coronavirus	冠状病毒	454	21145	45.5749
		Variant	变异	398	545	0.369347
		Infection/Transmission (Infection+)	感染	2060	3393	0.647087
			传染病
			传播
Territory	地域	Global	全球	1204	7635	5.34136
			全球疫情
		World	世界	2682	7592	1.83072
			世界疫情
		European	欧洲	2203	3132	0.421698
			欧洲疫情
		USA	美国	10067	41095	3.08215
			美国疫情
		China	中国	16151	24420	0.511981
			中国疫情
		Wuhan	武汉	10878	28114	1.58448
			武汉疫情
Public Health	公众健康	Vaccine/Vaccines/Vaccination (Vaccine+)	疫苗	3204	5173	0.614544
			接种
		Outbreak	爆发	360	570	0.583333
		Emergency/Emergencies (Emergency+)	突发事件	662	825	0.246224
			紧急
		Disease	疾病	596	740	0.241611
		Patient/Patients/Case (Patient+)	患者	1054	1450	0.375712
			病人
			病例
		Clinical	临床	610	644	0.0557377
		Protect/Protective/Protection/Protecting (Protect+)	保护	825	1197	0.450909
		Provide/Supply/Available (Provide+)	提供	1168	1526	0.306507
			供应
		Testing	检测	476	672	0.411765
Government	政府	Government/Governments (Government+)	政府	1110	1173	0.0567568
		Studies/Research (Studies+)	研究	751	964	0.283622
		Expert	专家	527	586	0.111954
		Measure/Initiative (Measure+)	措施	469	664	0.415778
			计划
			警报
		Response	应对	1207	1618	0.340514
			反应
		Support	援助	216	241	0.115741
		Organization/Organizations (Organization+)	组织	1027	1085	0.0564752
		Commission	委员会	301	328	0.089701
		Assembly	集会	192	212	0.104167
		Foundation	基金会	430	814	0.893023
Media	媒体	Report	报导	215	236	0.0976744
