# Supplementary material for: Using search trends to analyze web-based users’ behavior profiles connected with COVID-19 in mainland China: infodemiology study based on hot words and Baidu Index
Source: PeerJ. 2022 Nov 9;10:e14343. doi: 10.7717/peerj.14343 (PMC9653070; doi:10.7717/peerj.14343)
Supplement: Table S4 [file peerj-10-14343-s007.xlsx]

## Sheet: The peaks of hot words
The peaks of hot words
Domains	Domains in Chinese	Subordinate hot words	Subordinate hot words in Chinese	The first peak Date (2019/12/01 - 2021/11/30)	Search index value	The second peak Date (2019/12/01 - 2021/11/30)	Search index value	The third peak Date (2019/12/01 - 2021/11/30)	Search index value	The fourth peak Date (2019/12/01 - 2021/11/30)	Search index value	The fifth peak Date (2019/12/01 - 2021/11/30)	Search index value
Symptoms/Symptom	症状	Fatigue	疲劳	2020-04-20/2020-04-26	1012	2021-04-19/2021-04-25	947
Covid-19 Related	Covid-19相关	Covid-19	新冠肺炎	2020-01-27/2020-02-02 2020-02-03/2020-02-09	398949 516138
			新型冠状病毒肺炎
		SARS-CoV-2/Novel coronavirus	新型冠状病毒	2020-01-20/2020-01-26 2020-01-27/2020-02-02 2020-02-03/2020-02-09	1300608 1576968 1360673
			新冠病毒
		Coronavirus	冠状病毒	2020-01-20/2020-01-26	540261
		Variant	变异	2020-01-20/2020-01-26	1258	2020-03-02/2020-03-08	974	2020-12-21/2020-12-27	1207
		Infection/Transmission	感染	2020-02-03/2020-02-09 2020-02-10/2020-02-16	26965 24754
			传染病
			传播
Territory	地域	Global	全球	2020-04-06/2020-04-12 2020-04-13/2020-04-19	31293 34188
			全球疫情
		World	世界	2020-03-23/2020-03-29 2020-03-30/2020-04-05	17216 17266	2020-09-07/2020-09-13	10431	2021-01-11/2021-01-17	12215	2021-04-26/2021-05-02	11205	2021-08-02/2021-08-08	11529
			世界疫情
		European	欧洲	2020-03-09/2020-03-15 2020-03-16/2020-03-22	10835 12676	2020-06-14/2020-06-20 2020-06-21/2020-06-27	8202 6343
			欧洲疫情
		USA	美国	2020-03-30/2020-04-05 2020-04-06/2020-04-12	182031 186782	2020-06-01/2020-06-07	124191	2020-11-02/2020-11-08	61165
			美国疫情
		China	中国	2020-03-16/2020-03-22 2020-03-23/2020-03-29 2020-03-30/2020-04-05	37595 39914 41233	2021-07-26/2021-08-01 2021-08-02/2021-08-08	46364 53627
			中国疫情
		Wuhan	武汉	2020-01-20/2020-01-26 2020-01-27/2020-02-02	650185 496451
			武汉疫情
Public Health	公众健康	Vaccine/Vaccines/Vaccination	疫苗	2020-01-27/2020-02-02	12212	2020-03-16/2020-03-22	9637	2020-03-30/2020-04-04	10471	2021-05-24/2021-05-30 2021-05-31/2021-06-06	19936 18108	2021-07-26/2021-08-01 2021-08-02/2021-08-08	11044 11498
			接种
		Outbreak	爆发	2020-02-10/2020-02-16 2020-02-17/2020-02-23 2020-02-24/2020-03-01	871 888 882	2021-01-04/2021-01-10	883	2021-10-04/2021-10-10	874
		Emergency/Emergencies	突发事件	2020-01-27/2020-02-02	819	2020-03-30/2020-04-05	1273
			紧急
		Disease	疾病	2020-03-02/2020-03-08 2020-03-23/2020-03-29	1209 1168	2021-06-07/2021-06-13 2021-06-14/2021-06-20	942 954
		Patient/Patients/Case	患者	2020-01-20/2020-01-26 2020-01-27/2020-02-02	2428 2782	2020-02-10/2020-02-16	2464
			病人
			病例
		Clinical	临床	2020-02-10/2020-02-16	2223	2020-03-16/2020-03-22	825	2020-07-20/2020-07-26	885	2021-06-21/2021-06-27	880
		Protect/Protective/Protection/Protecting	保护	2021-03-08/2021-03-14	3656
		Provide/Supply/Available	提供	2021-03-01/2021-03-07	2368
			供应
		Testing	检测	2021-03-01/2021-03-07	1097	2021-08-02/2021-08-08	1119
Government	政府	Government/Governments	政府	2020-02-24/2020-03-01	1436	2021-05-18/2021-05-24	1366	2020-09-21/2020-09-27	1569
		Studies/Research	研究	2020-09-14/2020-09-20	1502
		Expert	专家	2020-02-10/2020-02-16 2020-02-24/2020-03-01	688 709	2020-10-12/2020-10-18	705	2020-12-07/2020-12-13 2021-01-04/2021-01-10	685 684	2021-10-11/2021-10-17	747
		Measure/Initiative	措施	2020-02-24/2020-03-01 2020-03-23/2020-03-29	955 870	2020-06-15/2020-06-21	1081	2021-05-24/2021-05-30 2021-06-07/2021-06-13	1046 1065
			计划
			警报
		Response	应对	2020-03-16/2020-03-22	2020	2021-03-15/2021-03-21	2976
			反应
		Support	援助	2020-02-03/2020-02-09 2020-02-10/2020-02-16	330 341	2020-03-16/2020-03-22 2020-03-23/2020-03-29	488 493
		Organization/Organizations	组织	2020-02-24/2020-03-01	1241	2020-09-07/2020-09-13	1158	2021-07-05/2021-07-11	1890
		Commission	委员会	2021-03-01/2021-03-07	384
		Assembly	集会	2020-03-02/2020-03-08	275	2020-09-21/2020-09-27 2020-10-05/2020-10-11	275 257	2021-09-20/2021-09-26	253
		Foundation	基金会	2020-01-27/2020-02-02	814
Media	媒体	Report	报导	2020-02-03/2020-02-09	271	2021-03-01/2021-03-07	256

## Sheet: Cases and deaths on the Chinese
Cases and deaths on the Chinese mainland and corresponding frequency of hot words. (Date: 2019/12/01 - 2021/11/30)
Date	Cases	Deaths	Frequency of hot words
2019-12-30	1	0	0
2020-01-06	44	1	0
2020-01-13	80	2	0
2020-01-20	1860	53	5
2020-01-27	12426	305	6
2020-02-03	22840	544	4
2020-02-10	31333	862	4
2020-02-17	8458	679	1
2020-02-24	2926	427	2
2020-03-02	891	228	3
2020-03-09	189	103	1
2020-03-16	450	63	4
2020-03-23	843	39	3
2020-03-30	589	32	5
2020-04-06	552	11	2
2020-04-13	719	293	1
2020-04-20	137	0	1
2020-04-27	55	1	0
2020-05-04	37	0	0
2020-05-11	54	2	0
2020-05-18	41	0	0
2020-05-25	45	0	0
2020-06-01	59	0	1
2020-06-08	100	0	0
2020-06-15	268	1	1
2020-06-22	193	2	1
2020-06-29	116	0	1
2020-07-06	216	0	0
2020-07-13	415	5	0
2020-07-20	902	6	0
2020-07-27	1463	15	0
2020-08-03	847	14	0
2020-08-10	612	22	0
2020-08-17	380	7	0
2020-08-24	210	11	0
2020-08-31	166	7	0
2020-09-07	149	6	1
2020-09-14	174	3	2
2020-09-21	126	2	2
2020-09-28	155	0	0
2020-10-05	184	0	0
2020-10-12	184	0	0
2020-10-19	185	0	0
2020-10-26	247	0	0
2020-11-02	274	2	1
2020-11-09	233	1	0
2020-11-16	220	0	0
2020-11-23	681	1	0
2020-11-30	831	3	0
2020-12-07	790	3	1
2020-12-14	766	14	0
2020-12-21	608	7	2
2020-12-28	570	14	0
2021-01-04	624	7	2
2021-01-11	1107	6	2
2021-01-18	1306	6	2
2021-01-25	946	13	0
2021-02-01	395	8	0
2021-02-08	243	7	0
2021-02-15	154	4	0
2021-02-22	209	1	0
2021-03-01	186	5	1
2021-03-08	269	1	1
2021-03-15	190	0	3
2021-03-22	157	0	1
2021-03-29	187	0	0
2021-04-05	216	2	0
2021-04-12	190	3	0
2021-04-19	191	0	1
2021-04-26	185	2	1
2021-05-03	146	0	0
2021-05-10	396	0	0
2021-05-17	2522	5	0
2021-05-24	4051	82	1
2021-05-31	3341	125	1
2021-06-07	1998	187	1
2021-06-14	1318	127	1
2021-06-21	820	85	1
2021-06-28	591	64	1
2021-07-05	430	51	0
2021-07-12	385	28	0
2021-07-19	473	22	0
2021-07-26	602	1	2
2021-08-02	828	19	4
2021-08-09	767	15	0
2021-08-16	345	7	0
2021-08-23	280	5	0
2021-08-30	257	4	0
2021-09-06	279	2	0
2021-09-13	560	1	0
2021-09-20	406	2	1
2021-09-27	328	2	0
2021-10-04	251	3	0
2021-10-11	203	0	1
2021-10-18	292	0	0
2021-10-25	461	1	1
2021-11-01	637	0	0
2021-11-08	583	1	0
2021-11-15	264	0	0
2021-11-22	247	0	0
2021-11-29	609	0	0

## Sheet: Age distribution
Age distribution of subordinate hot words. (Date: 2019/12/01 - 2021/11/30)
Domains	Subordinate hot words	Age distribution (%)					The SD of age distribution (%)
		≤19	20-29	30-39	40-49	≥50
S	Fatigue	4.01	15.49	51.67	18.63	10.21	18.5522
CR	Covid-19	8.59	29.07	35.71	16.12	10.51	11.8783
CR	SARS-CoV-2+	9.9	27.39	40.76	15.76	6.19	14.1093
CR	Coronavirus	5.4	21.49	42.79	21.88	8.44	14.7642
CR	Variant	13.9	26.31	38.25	16.89	4.65	12.8002
CR	Infection+	2	33.46	33.59	12.92	18.03	13.637
T	Global	6.18	26.36	33.75	16.83	16.88	10.4915
T	World	6.15	15.02	33.92	23.63	21.28	10.3102
T	European	9.66	27.78	32.39	17.72	12.45	9.7872
T	USA	11	28.67	32.62	16.44	11.27	10.0539
T	China	10.27	21.6	36.47	18.51	13.15	10.2181
T	Wuhan	9.56	31.61	35.61	15.01	8.21	12.7609
PH	Vaccine+	8.19	31.99	40.94	14.12	4.76	15.7206
PH	Outbreak	5.17	13.63	54.06	21.9	5.24	20.2612
PH	Emergency+	6.45	27.22	44.06	16.11	6.16	15.9788
PH	Disease	17.26	24.25	34.35	15.35	8.79	9.73113
PH	Patient+	14.71	33	31.51	13.31	7.47	11.5241
PH	Clinical	17.86	41.51	27.16	9.26	4.21	14.8593
PH	Protect+	12.13	16.94	47.41	16.02	7.5	15.7694
PH	Provide+	14.06	25.88	39.69	16.45	3.92	13.4974
PH	Testing	4.54	30.26	41.33	15.86	8.01	15.4931
G	Government+	11.62	29.98	37.87	14.87	5.66	13.4268
G	Studies+	7.16	16.43	51.27	17.55	7.59	18.1345
G	Expert	9.75	23.51	43.08	16.14	7.52	14.3241
G	Measure+	11.29	26.34	40.94	15.32	6.11	13.8688
G	Response	13.02	31.68	35.54	14.27	5.49	12.9423
G	Support	8.6	32.56	38.36	14.73	5.75	14.6257
G	Organization+	15.96	24.92	32.74	17.72	8.66	9.17373
G	Commission	15.84	44.71	26.52	10.06	2.87	16.2991
G	Assembly	11.1	34.37	34.64	12.17	7.72	13.343
G	Foundation	12.99	37.6	34.71	11.25	3.45	15.2131
M	Report	8.63	45.43	30.07	10.46	5.41	17.1846
	Average	10.0922	28.0144	37.9306	15.7269	8.23625	12.6545
