# Supplementary material for: Using search trends to analyze web-based users’ behavior profiles connected with COVID-19 in mainland China: infodemiology study based on hot words and Baidu Index
Source: PeerJ. 2022 Nov 9;10:e14343. doi: 10.7717/peerj.14343 (PMC9653070; doi:10.7717/peerj.14343)
Supplement: Supplemental Information 10 [file peerj-10-14343-s010.py]

path = 'test.txt' #The preprocessed file
with open(path,encoding='utf-8',newline='') as f:
    word = []
    words_dict= {}
    for letter in f.read():
        if letter.isalnum():
            word.append(letter)
        elif letter.isspace(): 
            if word:
                word = ''.join(word).lower() 
                if word not in words_dict:
                    words_dict[word] = 1
                else:
                    words_dict[word] += 1
                word = []

if word:
    word = ''.join(word).lower()
    if word not in words_dict:
        words_dict[word] = 1
    else:
        words_dict[word] += 1
    word = []

f = open(""result.txt"", 'w')
for k,v in words_dict.items():
	print(k,v, file=f)
for k,v in words_dict.items():
	print((k,v), file=f)
f.close()
