# Supplementary material for: Using search trends to analyze web-based users’ behavior profiles connected with COVID-19 in mainland China: infodemiology study based on hot words and Baidu Index
Source: PeerJ. 2022 Nov 9;10:e14343. doi: 10.7717/peerj.14343 (PMC9653070; doi:10.7717/peerj.14343)
Supplement: Supplemental Information 11 [file peerj-10-14343-s011.py]

from itertools import combinations
import numpy as np
fo = open('Sum.txt','w')
nn=np.array([X1,X2,X3,...,XN]) #XN is the GDCV of provinces

combins = [c for c in combinations(range(31), 10)]
for i in range(len(combins)):
    b= list(combins[i])
    c=nn[b]
    if (A <= np.sum(c)  and np.sum(c) <= B): #A: the lower limit; B: the upper limit
             for j in range(10):
                 fo.write(str(c[j]))
             fo.write('\n')


fo.close()
